# Supplementary material for: The BIRC Family Genes Expression in Patients with Triple Negative Breast Cancer
Source: Int J Mol Sci. 2021 Feb 12;22(4):1820. doi: 10.3390/ijms22041820 (PMC7918547; doi:10.3390/ijms22041820)
Supplement: Supplementary file 1 [file ijms-22-01820-s001.zip]

Archive with 8 entries (8 files):
- Figure S1.jpg
- Figure S2.jpg
- Figure S3.jpg
- Figure S4.jpg
- Table S1.docx
- Table S2.docx
- Table S3.docx
- Table S4.docx
